# Supplementary material for: Human decellularized bone scaffolds from aged donors show improved osteoinductive capacity compared to young donor bone
Source: PLoS One. 2017 May 15;12(5):e0177416. doi: 10.1371/journal.pone.0177416 (PMC5432108; doi:10.1371/journal.pone.0177416)
Supplement: S1 Table — (XLSX) [file pone.0177416.s001.xlsx]

## Sheet: Sheet1
Table S1
	Patient	Young1			Young2				Young3				Young4
	Age	34			47				49				49
	Sex	M			M				M				F
Parameter	Cube ID	A	B	C	A	B	C	D	A	B	C	D	A	B	C	D	E	Average	Stdev	SE	Mann whitney U
Percent bone volume	BV/TV	43.4966	40.3073	26.0848	41.1174	38.1942	16.2193	31.6106	30.4148	20.7383	19.7977	20.1725	36.8129	44.2676	35.1498	36.6255	43.8095	32.8012	9.5189	2.37973	0.0091
Bone surface / volume ratio	BS/BV	0.14869	0.15517	0.1717	0.15425	0.16148	0.26296	0.18631	0.1767	0.21295	0.2341	0.2198	0.17197	0.1368	0.16636	0.1686	0.14472	0.179535	0.0352981	0.00882453	0.1437
Bone surface density	BS/TV	0.06467	0.06255	0.04479	0.06342	0.06168	0.04265	0.05889	0.05374	0.04416	0.04635	0.04434	0.06331	0.06056	0.05848	0.06175	0.0634	0.0559212	0.00840676	0.00210169	0.0132
Trabecular pattern factor	Tb.Pf	-0.01435	-0.01194	0.03511	-0.00647	-0.00555	0.05909	0.02039	0.00854	0.03724	0.04464	0.03961	0.00434	-0.01998	0.0032	-0.00236	-0.01496	0.0110344	0.0248894	0.00622234	0.0616
Trabecular thickness	Tb.Th	22.661	21.9092	22.0334	25.1004	21.3389	14.0185	19.5046	19.43	16.6084	15.3137	17.2358	20.5521	24.0228	20.6063	20.6279	22.386	20.2093	3.08072	0.770179	0.215
Trabecular number	Tb.N	0.01919	0.0184	0.01184	0.01638	0.0179	0.01157	0.01621	0.01565	0.01249	0.01293	0.0117	0.01791	0.01843	0.01706	0.01776	0.01957	0.0159369	0.00286912	0.000717281	0.0196
Trabecular separation	Tb.Sp	34.8421	37.4874	53.1478	35.4132	39.4499	53.3319	40.1951	47.0958	54.9783	52.3272	55.6864	37.4743	38.5217	42.0938	38.532	36.0804	43.5411	7.77801	1.9445	0.0401
Open porosity	Po(op)	56.5005	59.6808	73.9142	58.8633	61.8041	83.7805	68.389	69.5812	79.2617	80.2022	79.826	63.1853	55.7276	64.8472	63.3711	56.1882	67.1952	9.5214	2.38035	0.0358
Connectivity density	Conn.Dn	2e-05	2e-05	1e-05	2e-05	2e-05	1e-05	2e-05	1e-05	1e-05	1e-05	1e-05	2e-05	1e-05	2e-05	2e-05	2e-05	1.5625e-05	5.12348e-06	1.28087e-06	0.0285
	Patient	Old1			Old2				Old3			Old4
	Age	72			72				75			74
	Sex	M			M				F			F
Parameter	Cube ID	A	B	C	A	B	C	D	A	B	C	A	B	C	Average	Stdev	SE
Percent bone volume	BV/TV	33.9853	26.4431	11.6738	35.5606	14.8104	18.8143	35.8476	36.1886	29.0334	14.827	22.817	36.9393	13.8251	25.4435	9.77357	2.7107
Bone surface / volume ratio	BS/BV	0.17858	0.18934	0.31	0.15297	0.27211	0.23447	0.15565	0.15153	0.18476	0.24212	0.22353	0.14142	0.28218	0.209128	0.0557155	0.0154527
Bone surface density	BS/TV	0.06069	0.05007	0.03619	0.0544	0.0403	0.04411	0.0558	0.05484	0.05364	0.0359	0.051	0.05224	0.03901	0.0483223	0.00822836	0.00228214
Trabecular pattern factor	Tb.Pf	-0.00068	0.01705	0.09791	0.00327	0.05513	0.04144	-0.00919	0.00853	0.01956	0.07091	0.04655	-0.00125	0.09804	0.0344054	0.0371984	0.010317
Trabecular thickness	Tb.Th	18.6865	18.0725	12.6887	23.7393	13.2019	15.1639	23.7579	22.9873	18.7422	16.2702	16.4733	24.3734	14.7149	18.3748	4.14506	1.14963
Trabecular number	Tb.N	0.01819	0.01463	0.0092	0.01498	0.01122	0.01241	0.01509	0.01574	0.01549	0.00911	0.01385	0.01516	0.0094	0.0134208	0.00289719	0.000803535
Trabecular separation	Tb.Sp	43.0145	52.1406	55.903	42.7042	55.6039	52.4546	42.6808	42.9393	45.2669	62.0708	45.3259	46.6688	49.7455	48.963	6.25461	1.73472
Open porosity	Po(op)	66.013	73.5567	88.3262	64.4376	85.1896	81.1857	64.1403	63.802	70.9665	85.1729	77.183	63.06	86.1729	74.5543	9.77564	2.71127
Connectivity density	Conn.Dn	2e-05	1e-05	1e-05	1e-05	1e-05	1e-05	2e-05	1e-05	1e-05	1e-05	1e-05	1e-05	1e-05	1.15385e-05	3.75534e-06	1.04154e-06
		Young		Old
		Average	SE	Average	SE	Dif	p value
Percent bone volume	BV/TV	32.8012	2.37973	25.4435	2.7107	7.35766	0.0091
Bone surface / volume ratio	BS/BV	0.179535	0.00882453	0.209128	0.0154527	-0.0295927	0.1437
Bone surface density	BS/TV	0.0559212	0.00210169	0.0483223	0.00228214	0.00759894	0.0132
Trabecular pattern factor	Tb.Pf	0.0110344	0.00622234	0.0344054	0.010317	-0.023371	0.0616
Trabecular thickness	Tb.Th	20.2093	0.770179	18.3748	1.14963	1.83453	0.215
Trabecular number	Tb.N	0.0159369	0.000717281	0.0134208	0.000803535	0.00251611	0.0196
Trabecular separation	Tb.Sp	43.5411	1.9445	48.963	1.73472	-5.4219	0.0401
Open porosity	Po(op)	67.1952	2.38035	74.5543	2.71127	-7.35915	0.0358
Connectivity density	Conn.Dn	1.5625e-05	1.28087e-06	1.15385e-05	1.04154e-06	4.08654e-06	0.0285
